# Supplementary material for: Investigating Hybrid PLGA-Lipid Nanoparticles as an Innovative Delivery Tool for Palmitoylethanolamide to Muscle Cells
Source: Pharmaceutics. 2025 Oct 30;17(11):1412. doi: 10.3390/pharmaceutics17111412 (PMC12655583; doi:10.3390/pharmaceutics17111412)
Supplement: Supplementary file 1 [file pharmaceutics-17-01412-s001.zip]

Archive with 1 entries (1 files):
- pharmaceutics-3875446-supplementary.pdf
